# Supplementary material for: Co-Prevalence of Virulence and Pathogenic Potential in Multiple Antibiotic Resistant Aeromonas spp. from Diseased Fishes with In Silico Insight on the Virulent Protein Network
Source: Life (Basel). 2022 Nov 25;12(12):1979. doi: 10.3390/life12121979 (PMC9781969; doi:10.3390/life12121979)
Supplement: Supplementary file 1 [file life-12-01979-s001.zip]

Archive with 1 entries (1 files):
- life-2010038-supplementary.pdf
